# Supplementary material for: Neuromodulation of the Autonomic Nervous System in Chronic Low Back Pain: A Randomized, Controlled, Crossover Clinical Trial
Source: Biomedicines. 2023 May 26;11(6):1551. doi: 10.3390/biomedicines11061551 (PMC10295027; doi:10.3390/biomedicines11061551)
Supplement: Supplementary file 1 [file biomedicines-11-01551-s001.zip]

Archive with 1 entries (1 files):
- biomedicines-2407269-supplementary.pdf
